# Supplementary material for: Evaluating the Role of Nutrient Competition in Debaryomyces hansenii Biocontrol Activity Against Spoilage Molds in the Meat Industry
Source: J Fungi (Basel). 2025 Mar 22;11(4):242. doi: 10.3390/jof11040242 (PMC12027869; doi:10.3390/jof11040242)
Supplement: Supplementary file 1 [file jof-11-00242-s001.zip]

Archive with 1 entries (1 files):
- jof-3519345-supplementary.pdf
